# Supplementary material for: Monte Carlo profile confidence intervals for dynamic systems
Source: J R Soc Interface. 2017 Jul 5;14(132):20170126. doi: 10.1098/rsif.2017.0126 (PMC5550967; doi:10.1098/rsif.2017.0126)
Supplement: Data and Code [file rsif20170126supp2.tar]

Archive with 7 entries (6 files):
- source_code
- source_code/supp-mc-lik.Rnw
- source_code/panelPompProfile.csv
- source_code/spacetimeProfile.csv
- source_code/mc-lik.Rnw
- source_code/genPompProfile.csv
- source_code/README
