# Supplementary material for: Monte Carlo profile confidence intervals for dynamic systems
Source: J R Soc Interface. 2017 Jul 5;14(132):20170126. doi: 10.1098/rsif.2017.0126 (PMC5550967; doi:10.1098/rsif.2017.0126)
Supplement: Data and Code [file rsif20170126supp2.tar › source_code/panelPompProfile.csv]

	MC_ProfileLogLik	parameter
1	-38811.3271869874	-5.80914299031403
2	-39035.598127956	-5.74460446917646
3	-38811.5671210748	-5.7138328105097
4	-39138.7002865541	-5.65499231048677
5	-38822.3100887872	-5.59942245933196
6	-38469.0363533094	-5.54677872584654
7	-38758.7391162266	-5.52146091786225
8	-38337.9898144854	-5.44914025628262
9	-37944.2378413514	-5.40367788220586
10	-37843.2961233748	-5.36019277026612
11	-38011.2087782061	-5.31852007386556
12	-37946.8172123361	-5.25909665339476
13	-37426.4555844858	-5.20300718674371
14	-37672.2622115283	-5.16728910414163
15	-37836.8453089265	-5.11599580975408
16	-37165.469075021	-5.06720564558465
17	-37585.3873422431	-5.00564775258522
18	-37423.1983044008	-4.96184512992682
19	-37260.8134793739	-4.90627527877201
20	-37403.0358995689	-4.8665349501225
21	-37514.3422725887	-4.81589121730374
22	-37884.3188372376	-4.75599307572268
23	-37854.0961376168	-4.71053070164592
24	-37915.7666316501	-4.65646348037564
25	-37699.2881206322	-4.61522052184159
26	-37640.297966561	-4.55638002181866
27	-37529.13854692	-4.50986000618377
28	-38031.4651952093	-4.46540824361293
29	-37272.3071964159	-4.41454982637944
30	-38136.0960564271	-4.35831010805657
31	-38090.4940478659	-4.31250057202527
32	-38013.5601998224	-4.26158048159801
33	-37953.0062870796	-4.21312809821207
34	-38221.8741446678	-4.16048436472665
35	-38273.9120001553	-4.11047394415198
36	-38124.7883178513	-4.06284589516273
37	-37840.5119373792	-4.01184334071036
38	-38350.170876143	-3.9633162998157
39	-38586.6270247954	-3.91202300542815
