# Supplementary material for: Monte Carlo profile confidence intervals for dynamic systems
Source: J R Soc Interface. 2017 Jul 5;14(132):20170126. doi: 10.1098/rsif.2017.0126 (PMC5550967; doi:10.1098/rsif.2017.0126)
Supplement: Data and Code [file rsif20170126supp2.tar › source_code/spacetimeProfile.csv]

parameter	"MC_ProfileLogLik"
21	-60007.62548
21	-58720.185685
21	-58398.866386
27	-57612.888243
27	-58026.620846
27	-57109.225719
27	-57507.778557
33	-56810.303276
33	-57004.8593944
33	-57108.722169
33	-57580.739957
39	-57136.830525
39	-57202.252866
39	-58455.68157
39	-58395.806596
45	-57711.4863683
45	-58299.082489
45	-57971.35113
45	-59282.01751
