# Supplementary material for: Monte Carlo profile confidence intervals for dynamic systems
Source: J R Soc Interface. 2017 Jul 5;14(132):20170126. doi: 10.1098/rsif.2017.0126 (PMC5550967; doi:10.1098/rsif.2017.0126)
Supplement: Data and Code [file rsif20170126supp2.tar › source_code/genPompProfile.csv]

	parameter	MC_ProfileLogLik
21	4.86445	-393.8124486
22	4.86445	-407.6103807
23	4.86445	-428.052299
24	4.86445	-370.46928625
25	4.86445	-347.15089851
26	4.86445	-489.6659279
27	4.86445	-387.2394395
28	4.86445	-429.6220313
29	4.86445	-386.2800702
30	4.86445	-426.8280779
31	3.85452	-369.5265731
32	3.85452	-414.6028805
33	3.85452	-415.9527775
34	3.85452	-399.3676226
35	3.85452	-400.1038932
36	3.85452	-418.0898
37	3.85452	-440.9427954
38	3.85452	-444.5261729
39	3.85452	-407.70875951
40	3.85452	-389.3123006
51	9.38511	-727.95408038
52	9.38511	-604.2605225
53	9.38511	-636.78566067
54	9.38511	-492.7860273
55	9.38511	-511.50117958
56	9.38511	-547.53408245
57	9.38511	-461.939447
58	9.38511	-552.530707112288
59	9.38511	-618.4327195
60	9.38511	-481.9973844
71	5.11619	-427.0775606
72	5.11619	-402.9092231
73	5.11619	-462.4984721
74	5.11619	-364.85775139
75	5.11619	-402.105838
76	5.11619	-399.33328225
77	5.11619	-410.2979126
78	5.11619	-441.3228004
79	5.11619	-441.5806834
80	5.11619	-400.2333156
191	0.160731	-415.1562326
192	0.160731	-444.5867901
193	0.160731	-456.89078333
194	0.160731	-478.2748408
195	0.160731	-386.453845
196	0.160731	-400.5380256
197	0.160731	-395.6983887
198	0.160731	-509.629158
199	0.160731	-415.241259
200	0.160731	-455.8867459
221	6.1179	-428.267633437
222	6.1179	-404.0787477
223	6.1179	-439.237956
224	6.1179	-485.3937688
225	6.1179	-482.9886404
226	6.1179	-531.6930446
227	6.1179	-471.7621065
228	6.1179	-477.1165652
229	6.1179	-484.7270172
230	6.1179	-616.1720376
291	4.4842	-381.98265
292	4.4842	-366.4617535
293	4.4842	-389.275017
294	4.4842	-393.645122
295	4.4842	-417.0719443
296	4.4842	-379.7708972
297	4.4842	-397.88046552
298	4.4842	-386.8148321
310	5.37638	-473.69008485
311	5.37638	-374.5660274
312	5.37638	-472.0066034
313	5.37638	-375.3324654
314	5.37638	-460.56914
315	5.37638	-417.6585887
316	5.37638	-395.93205841
317	5.37638	-407.254798
318	5.37638	-358.1573301
319	5.37638	-381.1677536
320	5.83875	-414.513624
321	5.83875	-358.19422355
322	5.83875	-452.5739417
323	5.83875	-412.9852044
324	5.83875	-419.2363276
325	5.83875	-392.99884023
326	5.83875	-414.891569
327	5.83875	-395.9113968
328	5.83875	-398.320292
329	5.83875	-383.80755
360	4.4842	-382.042351
361	4.4842	-429.329411
508	1.1069	-404.86709382
509	1.1069	-421.3803957
510	1.1069	-430.489788
511	1.1069	-446.8437897
512	1.1069	-377.3430475
513	1.1069	-451.0557959
514	1.1069	-443.4303889
515	1.1069	-436.4144803
516	1.1069	-414.58817782
517	1.1069	-415.0143482
621	1.31704	-453.7809931
622	1.31704	-489.65080182
623	1.31704	-452.9522138
624	1.31704	-476.052804
625	1.31704	-449.6847556
626	1.31704	-493.4933481
627	1.31704	-423.3314663
628	1.31704	-430.5131596
629	1.31704	-438.01572599
630	1.31704	-435.4637353
661	0.360907	-408.9629992
662	0.360907	-480.9464018
663	0.360907	-417.46155091
664	0.360907	-445.1256729
665	0.360907	-447.180092
666	0.360907	-435.2504043
667	0.360907	-457.25261908
668	0.360907	-520.1535699
669	0.360907	-392.083382
670	0.360907	-500.5966104
801	2.44811	-381.47088752
802	2.44811	-422.3761808
803	2.44811	-365.75926079
804	2.44811	-416.7527116
805	2.44811	-405.508008
806	2.44811	-372.7704188
807	2.44811	-380.1001752
808	2.44811	-383.5092077
809	2.44811	-391.1600941
810	2.44811	-409.543025
849	2.73354	-432.4111902
850	2.73354	-358.8990847
851	2.73354	-383.579185
852	2.73354	-422.818945
853	2.73354	-393.8375341
854	2.73354	-449.4097587
855	2.73354	-446.5946625
856	2.73354	-377.4163469
857	2.73354	-459.48090501
858	2.73354	-476.7199243
899	1.94032	-410.9982718
900	1.94032	-446.4229422
901	1.94032	-428.318376
902	1.94032	-441.68988676
903	1.94032	-421.1992303
904	1.94032	-442.8700485
905	1.94032	-376.83812983
906	1.94032	-433.7229252
907	1.94032	-413.7566416
908	1.94032	-442.8733
1001	1.59121	-421.927489
1002	1.59121	-433.914483
1003	1.59121	-482.1057038
1004	1.59121	-411.9652557
1005	1.59121	-442.64887127
1006	1.59121	-538.1258689
1007	1.59121	-444.1408287
1008	1.59121	-366.5232871
1009	1.59121	-407.7300038
1010	1.59121	-448.5622558
1021	0.610392	-543.48652712
1022	0.610392	-553.2030947
1023	0.610392	-458.2160223
1024	0.610392	-547.5578622
1025	0.610392	-540.4004466
1026	0.610392	-375.5558283
1027	0.610392	-435.9575708
1028	0.610392	-371.9091162
1029	0.610392	-448.7876028
1030	0.610392	-513.01241348
1361	5.49	-421.42741465
1362	5.49	-424.539251
1363	5.49	-356.5282088
1364	5.49	-416.5362119
1365	5.49	-447.903982
1366	5.49	-420.02641
1367	5.49	-393.7846839
1368	5.49	-432.110204
1369	5.49	-422.2118159
1370	5.49	-404.47929719
1421	0.56	-525.577423
1422	0.56	-459.79952537
1423	0.56	-461.941572
1424	0.56	-414.2245711
1425	0.56	-489.9942561
1426	0.56	-599.950781
1427	0.56	-428.4823042
1428	0.56	-495.22645
1429	0.56	-433.2068497
1430	0.56	-461.801687
1451	1.41	-514.927464
1452	1.41	-433.0784271
1453	1.41	-485.42696978
1454	1.41	-410.902258
1455	1.41	-391.142705
1456	1.41	-426.2363698
1457	1.41	-467.284689
1458	1.41	-433.4155312
1459	1.41	-450.8336673
1460	1.41	-476.9763676
1471	1.75	-496.319817
1472	1.75	-411.8212129
1473	1.75	-489.60374
1474	1.75	-453.095542
1475	1.75	-503.204295
1476	1.75	-410.242594
1477	1.75	-436.434497
1478	1.75	-453.119771
1479	1.75	-387.3994445
1480	1.75	-477.3990869
1501	3.11	-438.947974
1502	3.11	-363.871994
1503	3.11	-402.0616164
1504	3.11	-462.5048127
1505	3.11	-409.7976866
1506	3.11	-461.396585
1507	3.11	-422.606666
1508	3.11	-440.3666336
1509	3.11	-452.264982
1510	3.11	-440.6061574
1521	2.43	-375.1341291
1522	2.43	-431.770327
1523	2.43	-449.2033952
1524	2.43	-434.686292
1525	2.43	-401.1792889
1526	2.43	-401.479917
1527	2.43	-422.837515
1528	2.43	-366.4580497
1529	2.43	-398.2454326
1530	2.43	-401.40934792
1581	3.62	-426.0382152
1582	3.62	-403.178641
1583	3.62	-478.6174934
1584	3.62	-439.3899846
1585	3.62	-431.34126816
1586	3.62	-418.777105
1587	3.62	-388.49651903
1588	3.62	-424.1634654
1589	3.62	-381.370162
1590	3.62	-426.349069
1611	4.13	-425.8383904
1612	4.13	-383.6167054
1613	4.13	-542.6652352
1614	4.13	-444.5598406
1615	4.13	-435.6273379
1616	4.13	-370.2204322
1617	4.13	-394.6778514
1618	4.13	-426.454055
1619	4.13	-398.5895655
1620	4.13	-422.5522602
1671	5.80857	-394.2444552
1672	5.80857	-435.8786309
1673	5.80857	-444.3134995
1674	5.80857	-452.8938723
1675	5.80857	-476.0398731
1676	5.80857	-463.3312897
1677	5.80857	-429.20997631
1678	5.80857	-458.481354
1679	5.80857	-442.302486
1680	5.80857	-360.32337389
1691	6.20571	-434.077276
1692	6.20571	-366.19432681
1693	6.20571	-513.7652471
1694	6.20571	-435.5207871
1695	6.20571	-431.1908702
1696	6.20571	-412.9088768
1697	6.20571	-465.4205776
1698	6.40429	-405.7617045
1699	6.40429	-426.7993713
1700	6.40429	-464.9842678
1701	6.40429	-441.6770162
1702	6.40429	-427.8899955
1703	6.40429	-452.0795233
1704	6.40429	-493.8035528
1715	6.80143	-380.33590616
1716	6.80143	-478.2781879
1717	6.80143	-427.84904079
1718	6.80143	-431.29531803
1719	6.80143	-464.109989
1720	6.80143	-455.0451533
1721	6.80143	-483.3546139
1722	6.80143	-446.2463154
1723	6.80143	-534.191967
1724	6.80143	-409.76118893
1758	0.844286	-405.8762906
1759	0.844286	-472.3446215
1760	0.844286	-455.2692103536
1761	0.844286	-483.7955965
1762	0.844286	-472.42733589
1763	0.844286	-449.6367611
1764	0.844286	-431.42123158
1817	2.23429	-386.333868
1818	2.23429	-431.7867766
1819	2.23429	-392.7694586
1820	2.23429	-433.6385064
1821	2.23429	-422.9401266
1822	2.23429	-396.31583109
1823	2.23429	-399.8565441
1882	4.22	-516.712203
1883	4.22	-408.658778
1884	4.22	-451.79152519
1885	4.22	-404.55941933
1886	4.22	-385.9411068
1887	4.22	-398.73191132
1888	4.22	-367.0511819
1889	4.22	-358.1865959
1890	4.22	-460.3576326
1891	4.22	-431.6611183
1922	6.20571	-381.3996781
1923	6.20571	-470.9317007
1924	6.20571	-424.18333684
1925	6.40429	-543.4610462
1926	6.40429	-499.7988444
1927	6.40429	-412.0937968
1935	0.844286	-482.6504609
1936	0.844286	-452.0954849
1937	0.844286	-480.216863
1956	2.23429	-346.02083907
1957	2.23429	-432.1065652
1958	2.23429	-481.814343
1991	7	-399.9680583
1992	7	-424.8877286
1993	7	-475.8374233
1994	7	-444.7597446
1995	7	-440.3838623
1996	7	-498.399538
1997	7	-396.97696362
1998	7	-471.651028857
1999	7	-451.7555227
2000	7	-441.0085274
2001	7.2	-426.33064763
2002	7.2	-452.778722
2003	7.2	-485.1617893
2004	7.2	-496.9984576
2005	7.2	-513.3921263
2006	7.2	-441.2712249
2007	7.2	-454.1252322
2008	7.2	-470.867224
2009	7.2	-471.0589068
2010	7.2	-408.3951423
2011	7.4	-532.0850751
2012	7.4	-414.49650138
2013	7.4	-552.9877215
2014	7.4	-481.3804602
2015	7.4	-420.0520871
2016	7.4	-431.6500832
2017	7.4	-430.8109169
2018	7.4	-487.66762233
2019	7.4	-448.62481482
2020	7.4	-421.736172
2021	7.6	-547.2619873
2022	7.6	-568.2241475
2023	7.6	-416.4593103
2024	7.6	-511.2447793
2025	7.6	-525.2144009
2026	7.6	-494.9061196
2027	7.6	-554.52011864
2028	7.6	-474.11007299
2029	7.6	-496.0938051
2030	7.6	-560.5757188
2031	7.8	-495.7144454
2032	7.8	-410.002807
2033	7.8	-505.652569
2034	7.8	-500.4538955
2035	7.8	-428.82799586
2036	7.8	-461.70385827
2037	7.8	-492.6824664
2038	7.8	-549.3656578
2039	7.8	-489.0024169
2040	7.8	-498.1370705
2041	8	-501.3361054
2042	8	-505.2151454
2043	8	-506.352334
2044	8	-479.5801433
2045	8	-436.35269333
2046	8	-520.8360172
2047	8	-576.176674
2048	8	-480.53715106
2049	8	-471.2028091
2050	8	-535.2967414
2051	8.2	-491.8335465
2052	8.2	-442.0122569
2053	8.2	-482.83438641
2054	8.2	-433.651035
2055	8.2	-428.39267
2056	8.2	-437.4892072
2057	8.2	-492.9985498
2058	8.2	-425.2514116
2059	8.2	-573.4858153
2060	8.2	-409.4983332
2061	8.4	-599.563185
2062	8.4	-523.5448482
2063	8.4	-618.631188
2064	8.4	-464.3624347
2065	8.4	-448.0850136
2066	8.4	-523.7456697
2067	8.4	-523.90789887
2068	8.4	-564.8359226
2069	8.4	-567.71751
2070	8.4	-489.0224695
2071	8.6	-500.5938315
2072	8.6	-443.2490155
2073	8.6	-415.6056941
2074	8.6	-435.2091101
2075	8.6	-506.428041533
2076	8.6	-594.1010971
2077	8.6	-474.3847803
2078	8.6	-446.0321886
2079	8.6	-495.0003934
2080	8.6	-464.9913054
2081	8.8	-569.0408551
2082	8.8	-437.3286855
2083	8.8	-543.80847
2084	8.8	-504.4743317
2085	8.8	-565.7279817
2086	8.8	-478.347921
2087	8.8	-487.8262129
2088	8.8	-454.1576873
2089	8.8	-491.1478202
2090	8.8	-507.74864932
2101	9	-493.8391689
2102	9	-575.8433351
2103	9	-465.8189808
2104	9	-443.6979348
2105	9	-564.842279
2106	9	-510.7290154
2107	9	-625.1161071
2108	9	-526.82681205
2109	9	-553.3728209
2110	9	-503.50913
2141	3	-372.61657
2142	3	-385.2698459
2143	3	-361.8650512
2144	3	-424.932178
2145	3	-437.548345
2146	3	-457.5580859
2147	3	-416.998122
2148	3	-399.80947342
2149	3	-428.5488352
2150	3	-442.2782109
2151	3.2	-357.4207296
2152	3.2	-387.0102803
2153	3.2	-437.7690475
2154	3.2	-413.3132503
2155	3.2	-396.5659808
2156	3.2	-419.77934931
2157	3.2	-445.71750254
2158	3.2	-399.5363566
2159	3.2	-441.2340201
2160	3.2	-384.0012472
2161	3.4	-373.5958849
2162	3.4	-412.5388309
2163	3.4	-423.426883
2164	3.4	-394.7390758
2165	3.4	-454.16529638
2166	3.4	-420.75323468
2167	3.4	-372.0733418
2168	3.4	-431.506339
2169	3.4	-418.855894
2170	3.4	-423.64815593
2231	4.6	-374.4445191
2232	4.6	-457.4003124
2233	4.6	-425.40771
2234	4.6	-494.7726029
2235	4.6	-410.1901215
2236	4.6	-449.7301863
2237	4.6	-431.8576662
2238	4.6	-365.928776
2239	4.6	-417.0644561
2240	4.6	-401.820543
2251	5	-414.6895062
2252	5	-402.6781159
2253	5	-486.3090903
2254	5	-418.9404037
2255	5	-367.824565
2256	5	-408.6237058
2257	5	-431.0225558
2258	5	-410.9567514
2259	5	-384.7622313
2260	5	-389.790323
2321	6.6	-446.6236518
2322	6.6	-512.360307
2323	6.6	-425.3795778
2324	6.6	-450.1462763
2325	6.6	-518.3407225
2326	6.6	-407.5214069
2327	6.6	-437.4036551
2328	6.6	-475.9797221
2329	6.6	-444.3214687
2330	6.6	-423.025916
