# Supplementary material for: Monte Carlo profile confidence intervals for dynamic systems
Source: J R Soc Interface. 2017 Jul 5;14(132):20170126. doi: 10.1098/rsif.2017.0126 (PMC5550967; doi:10.1098/rsif.2017.0126)
Supplement: Data and Code [file rsif20170126supp2.tar › source_code/README]

mc-lik.Rnw was run using knitr in R3.3.3 to produce the article. 
  genPompProfile.csv contains data for Figure 2.
  panelPompProfile.csv contains data for Figure 3.

supp-mc-lik.Rnw was run using knitr in R3.3.3 to produce the supplementary text.
  spacetimeProfile.csv contains data for Figure S-1.
